# Supplementary material for: Oral Health Assessment for Older Residents in Long-Term Care Facilities Using Video Recording by a Mobile Electronic Device
Source: Geriatrics (Basel). 2024 Oct 17;9(5):135. doi: 10.3390/geriatrics9050135 (PMC11507478; doi:10.3390/geriatrics9050135)
Supplement: Supplementary file 1 [file geriatrics-09-00135-s001.zip]

Archive with 1 entries (1 files):
- geriatrics-3243933-supplementary.pdf
